# Supplementary material for: Association between Childhood Exposure to Family Violence and Telomere Length: A Meta-Analysis
Source: Int J Environ Res Public Health. 2022 Sep 26;19(19):12151. doi: 10.3390/ijerph191912151 (PMC9566190; doi:10.3390/ijerph191912151)
Supplement: Supplementary file 1 [file ijerph-19-12151-s001.zip]

Archive with 1 entries (1 files):
- ijerph-1889612-supplementary done.pdf
